# Supplementary material for: The Response Regulator VC1795 of Vibrio Pathogenicity Island-2 Contributes to Intestinal Colonization by Vibrio cholerae
Source: Int J Mol Sci. 2023 Aug 31;24(17):13523. doi: 10.3390/ijms241713523 (PMC10487451; doi:10.3390/ijms241713523)
Supplement: Supplementary file 1 [file ijms-24-13523-s001.zip]

Archive with 1 entries (1 files):
- ijms-2552480-supplementary.pdf
